# Supplementary material for: Patient perspectives on the promptness and quality of care of road traffic incident victims in Peru: a cross-sectional, active surveillance study
Source: F1000Res. 2013 Aug 9;2:167. [Version 1] doi: 10.12688/f1000research.2-167.v1 (PMC3814912; doi:10.12688/f1000research.2-167.v1)
Supplement: Emergency response times, response provider and patient satisfaction data for individuals in three Peruvian health care facilities. — File 1: Service quality questionnaire and promptness of health care formulary (Spanish) used to collect data from patients involved in road traffic incidents in three different Peruvian cities between August – September 2009. File 2: Service quality questionnaire and promptness of health care data collected from patients involved in road traffic incidents in three different Peruvian cities between August – September 2009. City: 0 ‘Lima’ 1 ‘Pucallpa’ 2 ‘Ayacucho’; type of health care facility (HCF): 0 'Private' 1 'Public'. [file f1000research-2-902-s0000.tgz]

Archive with 2 entries (2 files):
- PIAT_Quality_of_Care_Peru___database.sav
- PIAT_Quality_of_Care_Peru___survey.pdf
